# Supplementary material for: Neutrophil-to-Lymphocyte Ratio and Platelet-to-Lymphocyte Ratio Impact on Predicting Outcomes in Patients with Acute Limb Ischemia
Source: Life (Basel). 2022 May 31;12(6):822. doi: 10.3390/life12060822 (PMC9225565; doi:10.3390/life12060822)
Supplement: Supplementary file 1 [file life-12-00822-s001.zip]

Archive with 2 entries (2 files):
- Supplementary Figure S1.tiff
- Supplementary Figure S2.tiff
